# Supplementary material for: Divergent roles of FT-like 9 in flowering transition under different day lengths in Brachypodium distachyon
Source: Nat Commun. 2019 Feb 18;10:812. doi: 10.1038/s41467-019-08785-y (PMC6379408; doi:10.1038/s41467-019-08785-y)
Supplement: Supplementary file 4 — Source Data [file 41467_2019_8785_MOESM4_ESM.xlsx]

## Sheet: Figure 1
Figure 1a
relative expression levels
		FT1		FT2		FTL10		FT4		FTL9		FT6
		LDs	SDs	LDs	SDs	LDs	SDs	LDs	SDs	LDs	SDs	LDs	SDs
	replicate 1	0.968101	0.001493	1.16763	0.005235	1.02684	0.256469	0.889318	0.02995	0.946768	1093.81	0	0
	replicate 2	1	0.000919	1	0.004732	1	0.206357	1	0.031579	1	1293.78	0	0
	replicate 3	1.03276	0.000858	0.772457	0.003748	0.676871	0.14094	1.22768	0.047748	1.14394	1111.92	0	0
	Mean	1.00029	0.00109	0.98003	0.00457167	0.901238	0.201255	1.039	0.0364257	1.03024	1166.5	0	0
	SD	0.032331	0.000350338	0.198343	0.000756355	0.194771	0.0579332	0.172521	0.0098392	0.102004	110.597	0	0
Figure 1b
relative expression levels
FTL9		S3w	S1L	S3L	S7L	S14L	S5w	L3w
	replicate 1	1.13654	1.15353	0.26413	0.057163	0.028457	0.933952	0.031101
	replicate 2	1	1.34258	0.306934	0.051354	0.024968	1.09492	0.100528
	replicate 3	0.644801	1.32709	0.418003	0.062424	0.029366	0.871687	0.03319
	Mean	0.927113	1.2744	0.329689	0.0569803	0.027597	0.966854	0.0549397
	SD	0.253841	0.104961	0.0794202	0.00553726	0.0023217	0.115198	0.0394945
Figure 1c
relative expression levels
FTL9		L3w	L1S	L3S	L7S	L14S	L5w	S3w
	replicate 1	1	0.320776	2.09605	43.5941	56.2729	0.896618	30.7958
	replicate 2	0.757651	0.299305	1.66813	46.9879	47.1968	1.38203	32.1523
	replicate 3	1.67025	0.404216	1.98078	34.753	65.956	1.18402	32.4703
	Mean	1.14263	0.341432	1.91498	41.7783	56.4752	1.15422	31.8061
	SD	0.472724	0.055422	0.221416	6.31633	9.38127	0.244075	0.889289
Figure 1d
relative expression levels
FTL9		WT	phyc-1
	replicate 1	0.84447	240.005
	replicate 2	1	261.097
	replicate 3	1.12839	248.419
	Mean	0.990954	249.84
	SD	0.142177	10.6174
Figure 1e
relative expression levels
FTL9		WT	phyc-1
	replicate 1	0.99592	1.16155
	replicate 2	1	1.33759
	replicate 3	1.0021	1.72567
	Mean	0.99934	1.40827
	SD	0.00314242	0.288624

## Sheet: Figure 2
Figure 2b
Yeast two hybrid
	Prey	FD1	FD1	AD	AD
	Bait	FTL9	BD	FTL9	BD
	replicate 1	5.37523	0.429258	0.304649	0.077387
	replicate 2	5.27812	0.419551	0.271685	0.21919
	replicate 3	4.07308	0.346741	0.156299	0.187056
	Mean	4.90881	0.398517	0.244211	0.161211
	SD	0.725393	0.045101	0.0778977	0.0743505
Figure 2g
Flowering time (days)					P value	<0.0001			P value	<0.0001
	WT	ftl9#1	ftl9#2		WT	VS	ftl9#1		WT	VS	ftl9#2
	113	160	163
	122	168	174
	140	180	180
	127	185	188
	142	188	193
	153	193	196
	132	193	196
	127	196	208
	130	205	217
	127	211	230
	132	226
	131
	135
	140
	144
Mean	133	191.364	194.5
SD	9.81253	18.7311	20.0569
Figure 2h
relative expression levels
VRN1		WT	ftl9#1	ftl9#2
	replicate 1	1.02788	0.002595	0.001458
	replicate 2	1	0.000966	0.005251
	replicate 3	0.939333	0.000953	0.001538
	Mean	0.989069	0.00150467	0.002749
	SD	0.0452717	0.000944279	0.00216716
Figure 2i
relative expression levels
FUL2		WT	ftl9#1	ftl9#2
	replicate 1	0.741559	0.193416	0.227334
	replicate 2	1	0.340436	0.225027
	replicate 3	1.16034	0.278892	0.237139
	Mean	0.967298	0.270915	0.229833
	SD	0.211295	0.0738339	0.00643118
Figure 2k
Flowering time (days)						P value	<0.0001			P value	<0.0001			P value	<0.0001
	WT	FTL9-O#1	FTL9-O#2	FTL9-O#3		WT	VS	FTL9-O#1		WT	VS	FTL9-O#2		WT	VS	FTL9-O#3
	118	81	78	78
	131	86	81	81
	135	86	81	81
	141	91	86	84
	141	91	86	91
	141	91	86	91
	146	95	91	91
	151	95	91	95
	151	101	96	101
	158	101	104	106
		108		108
				113
Mean	141.3	93.2727	88	93.3333
SD	11.4412	7.83698	7.80313	11.547
Figure 2l
relative expression levels
VRN1		WT	FTL9-O#1	FTL9-O#2	FTL9-O#3
	replicate 1	0.787202	166.263	313.684	194.338
	replicate 2	1	187.273	260.941	193.817
	replicate 3	1.27291	149.802	276.24	147.184
	Mean	1.02004	167.779	283.622	178.446
	SD	0.243474	18.7812	27.1354	27.0753
Figure 2m
relative expression levels
FUL2		WT	FTL9-O#1	FTL9-O#2	FTL9-O#3
	replicate 1	1.34889	12.9558	6.94236	7.10462
	replicate 2	1	8.72639	4.64059	10.6929
	replicate 3	0.913327	11.3422	7.25963	11.3306
	Mean	1.0874	11.0082	6.28086	9.70939
	SD	0.230559	2.13441	1.42934	2.27822

## Sheet: Figure 3
Figure 3a
Relative LUC/REN							P value	0.0134
		FT1	FTL9	GFP	GFP		FT1	VS	FTL9
		FD1	FD1	FD1	GUS		FD1		FD1
		VRN1p:LUC	VRN1p:LUC	VRN1p:LUC	VRN1p:LUC		VRN1p:LUC		VRN1p:LUC
	replicate 1	8.98693	4.62139	1.56926	1.56503
	replicate 2	6.49926	4.05443	1.10505	1
	replicate 3	7.04875	3.88374	0.761788	0.862921
	Mean	7.51165	4.18652	1.14537	1.14265
	SD	1.30684	0.38616	0.405245	0.372155
Figure 3b
Relative LUC/REN							P value	0.0014			P value	0.0104			P value	0.0011			P value	0.041
		FT1	FTL9	FTL9:FT1PEBP	GFP		FT1	VS	FTL9		FTL9	VS	FTL9:FT1PEBP		FTL9:FT1PEBP	VS	GFP		FTL9	VS	GFP
		FD1	FD1	FD1	FD1		FD1		FD1		FD1		FD1		FD1		FD1		FD1		FD1
		VRN1p:LUC	VRN1p:LUC	VRN1p:LUC	VRN1p:LUC		VRN1p:LUC		VRN1p:LUC		VRN1p:LUC		VRN1p:LUC		VRN1p:LUC		VRN1p:LUC		VRN1p:LUC		VRN1p:LUC
	replicate 1	3.81941	1.80003	3.00993	1
	replicate 2	3.35189	1.87543	2.75861	1.38956
	replicate 3	3.08195	1.25316	1.99063	0.618245
	replicate 4	2.61943	1.31884	2.47313	0.886843
	Mean	3.21817	1.56186	2.55808	0.973662
	SD	0.502135	0.321147	0.437263	0.320169
Figure 3c
Relative LUC/REN							P value	0.003			P value	<0.0001			P value	0.0421			P value	0.0391
		FT1	FTL9	FT1:FTL9PEBP	GFP		FT1	VS	FTL9		FT1	VS	FT1:FTL9PEBP		FTL9	VS	GFP		FT1:FTL9PEBP	VS	GFP
		FD1	FD1	FD1	FD1		FD1		FD1		FD1		FD1		FD1		FD1		FD1		FD1
		VRN1p:LUC	VRN1p:LUC	VRN1p:LUC	VRN1p:LUC		VRN1p:LUC		VRN1p:LUC		VRN1p:LUC		VRN1p:LUC		VRN1p:LUC		VRN1p:LUC		VRN1p:LUC		VRN1p:LUC
	replicate 1	4.49348	1.4062	1.19898	1
	replicate 2	4.30959	3.22409	2.07603	1.00579
	replicate 3	5.29	1.53039	1.4861	0.663728
	replicate 4	4.76702	2.88722	2.16601	1.37262
	Mean	4.71502	2.26198	1.73178	1.01054
	SD	0.426911	0.928107	0.465941	0.289549
Figure 3d
Relative LUC/REN							P value	0.0373			P value	0.9466			P value	0.0143			P value	0.0243
		FT1	FTL9	FTL9-K128R	GFP		FT1	VS	FTL9		FTL9	VS	FTL9-K128R		FTL9	VS	GFP		FTL9-K128R	VS	GFP
		FD1	FD1	FD1	FD1		FD1		FD1		FD1		FD1		FD1		FD1		FD1		FD1
		VRN1p:LUC	VRN1p:LUC	VRN1p:LUC	VRN1p:LUC		VRN1p:LUC		VRN1p:LUC		VRN1p:LUC		VRN1p:LUC		VRN1p:LUC		VRN1p:LUC		VRN1p:LUC		VRN1p:LUC
	replicate 1	2.41529	1.1797	1.12328	0.658348
	replicate 2	2.79764	1.33124	1.02206	0.815595
	replicate 3	3.72878	1.51543	2.1959	1
	replicate 4	2.45902	1.38254	1.70108	0.943039
	replicate 5	6.84285	2.2113	1.67454	1.13088
	Mean	3.64871	1.52404	1.54337	0.909572
	SD	1.86212	0.402542	0.478568	0.18043

## Sheet: Figure 4
Figure 4b
Flowering time (days)						P value	0.0268			P value	0.0081			P value	0.0062
	WT	FTL9-O#1	FTL9-O#2	FTL9-O#3		WT	VS	FTL9-O#1		WT	VS	FTL9-O#2		WT	VS	FTL9-O#3
	36	40	40	42
	38	42	44	47
	40	44	47	51
	42	47	51	53
	44	51	53	53
	47	53	56	56
	47	53	56	56
	47	56	56	59
	51	59	59	65
	53	63	63	68
	56	65	68
		68	73
Mean	45.5455	53.4167	55.5	55
SD	6.28273	9.15978	9.54892	7.7746
Figure 4c
relative expression levels
VRN1		WT	FTL9-O#1	FTL9-O#2	FTL9-O#3
	replicate 1	1.01566	0.234334	0.088052	0.11428
	replicate 2	1	0.325196	0.09525	0.061649
	replicate 3	0.98458	0.250361	0.088714	0.086782
	Mean	1.00008	0.269964	0.090672	0.0875703
	SD	0.0155412	0.0484992	0.00397846	0.0263244
Figure 4d
Relative LUC/REN							P value	0.0944			P value	0.0002			P value	0.0007
		FT1	FT1	FT1	GFP		FT1	VS	FT1		FT1	VS	FT1		FT1	VS	FT1
		FD1	FD1	FD1	FD1		FD1		FD1		FD1		FD1		FD1		FD1
		VRN1p:LUC	VRN1p:LUC	VRN1p:LUC	VRN1p:LUC		VRN1p:LUC		VRN1p:LUC		VRN1p:LUC		VRN1p:LUC		VRN1p:LUC		VRN1p:LUC
			GFP	FTL9					GFP				FTL9		GFP		FTL9
	replicate 1	4.41113	4.14742	1.09628	0.801978
	replicate 2	4.12518	3.63719	1.67227	1
	replicate 3	4.17108	3.76072	1.70486	1.12746
	Mean	4.23579	3.84844	1.49114	0.976479
	SD	0.153568	0.266188	0.342342	0.16401

## Sheet: Figure 5
Figure 5a
relative expression levels						P value	0.0015			P value	0.0168
FTL9		WT	CO1-R#1	CO1-R#2		WT	VS	CO1-R#1		WT	VS	CO1-R#2
	replicate 1	1.13756	1.76278	2.63203
	replicate 2	1	1.66967	1.7734
	replicate 3	0.996351	1.53994	1.91926
	Mean	1.04464	1.65746	2.10823
	SD	0.0804967	0.111918	0.459451
Figure 5b
relative expression levels						P value	<0.0001			P value	0.0012
FTL9		WT	CO1-O#1	CO1-O#2		WT	VS	CO1-O#1		WT	VS	CO1-O#2
	replicate 1	0.880802	0.215566	0.392285
	replicate 2	1	0.182393	0.20559
	replicate 3	1.0077	0.248577	0.405471
	Mean	0.962834	0.215512	0.334449
	SD	0.0711464	0.033092	0.111789
Figure 5c
Relative LUC/REN						P value	0.0031
		FTL9p:LUC	FTL9p:LUC			FTL9p:LUC	VS	FTL9p:LUC
		CO1	GFP			CO1		GFP
	replicate 1	0.446414	1.02463
	replicate 2	0.496767	1
	replicate 3	0.349749	0.809242
	Mean	0.430977	0.944624
	SD	0.0747148	0.117889

## Sheet: Figure S1
Supplementary Figure 1b
relative expression levels
TaFT3		LDs	SDs
	replicate 1	0.873634	143.266
	replicate 2	1	184.255
	replicate 3	1.25745	152.292
	Mean	1.0437	159.938
	SD	0.195604	21.5377

## Sheet: Figure S2
Supplementary Figure 2a
relative expression levels
FT1 (SDs)		0	4	8	12	16	20	24	28	32	36	40	44	48 (h)
	replicate 1	0.949286	2.17334	1.59772	0.607263	1.06961	1.23628	0.555638	2.43939	1.24898	0.369325	0.71328	1.09861	1.18824
	replicate 2	1	1.86153	1.63552	0.736464	0.836408	1.88974	0.680893	1.84422	1.26704	0.450113	0.564576	0.471692	0.955844
	replicate 3	1.05009	2.03599	1.64527	0.47815	0.757789	0.92402	1.251	0.994991	1.39691	0.465268	0.68206	0.651348	1.09206
	Mean	0.999792	2.02362	1.62617	0.607292	0.887937	1.35001	0.829176	1.75953	1.30431	0.428235	0.653305	0.740551	1.07871
	SD	0.0504023	0.156274	0.0251161	0.129157	0.162174	0.492802	0.370637	0.725913	0.0806998	0.0515775	0.0784114	0.32284	0.116771
FT1 (LDs)		0	4	8	12	16	20	24	28	32	36	40	44	48 (h)
	replicate 1	1515.11	1030.47	233.884	994.256	591.036	3485.36	2061.66	963.809	138.256	321.058	1234.72	3608.65	25.0278
	replicate 2	1707.11	1053.53	183.797	1403.76	666.737	4379.98	2519.97	883.962	130.889	427.661	1701.69	4011.61	45.3661
	replicate 3	1063.4	1251.5	242.502	1062.36	734.469	4144.35	2099.28	954.207	136.564	426.102	1709.75	4243.08	226.763
	Mean	1428.54	1111.83	220.061	1153.46	664.08	4003.23	2226.97	933.993	135.236	391.607	1548.72	3954.45	99.0525
	SD	330.472	121.504	31.7001	219.426	71.7533	463.708	254.444	43.5926	3.85896	61.1022	271.961	321.051	111.067
Supplementary Figure 2b
relative expression levels
FTL9 (SDs)		0	4	8	12	16	20	24	28	32	36	40	44	48 (h)
	replicate 1	1.26327	0.347567	0.121798	0.070918	0.281658	0.708565	0.527012	0.270902	0.081784	0.054083	0.759727	0.742467	0.73139
	replicate 2	1	0.347597	0.128388	0.046767	0.282052	0.798591	0.581626	0.301193	0.06961	0.042487	0.523926	0.746116	0.687684
	replicate 3	0.892944	0.354695	0.182058	0.045143	0.266353	0.973805	0.688269	0.540495	0.079931	0.022669	0.472173	0.876382	0.625161
	Mean	1.05207	0.349953	0.144081	0.054276	0.276688	0.826987	0.598969	0.370863	0.0771083	0.0397463	0.585275	0.788322	0.681412
	SD	0.190573	0.00410672	0.0330534	0.0144353	0.00895225	0.134881	0.0820155	0.147684	0.00655951	0.0158853	0.15328	0.0762843	0.0533915
FTL9 (LDs)		0	4	8	12	16	20	24	28	32	36	40	44	48 (h)
	replicate 1	0.001002	0.000389	0.000381	0.008258	0.000633	0.000641	0.000273	0.000607	0.000942	0.002561	0.000317	0.00075	0.000648
	replicate 2	0.004421	0.000751	0.000932	0.009216	0.000213	0.000642	0.000431	0.000424	0.000936	0.000847	0.000309	0.002313	0.001378
	replicate 3	0.000463	0.000649	0.000459	0.008573	0.000987	0.000312	0.000199	0.001043	0.002144	0.002233	0.00023	0.000948	0.000742
	Mean	0.001962	0.000596333	0.000590667	0.00868233	0.000611	0.000531667	0.000301	0.000691333	0.00134067	0.00188033	0.000285333	0.001337	0.000922667
	SD	0.00214654	0.000186658	0.000298165	0.000488269	0.000387469	0.000190238	0.000118507	0.000318001	0.000695714	0.000909796	4.80867e-05	0.000851019	0.000397121

## Sheet: Figure S3
Supplementary Figure 3a
relative expression levels
FT1		WT	phyc-1
	replicate 1	1.00124	0.082354
	replicate 2	1	0.156419
	replicate 3	1.00011	0.164966
	Mean	1.00045	0.13458
	SD	0.000689166	0.0454302
Supplementary Figure 3b
relative expression levels
CO1		WT	phyc-1
	replicate 1	1.00336	0.026778
	replicate 2	1	0.030428
	replicate 3	0.997473	0.02392
	Mean	1.00028	0.027042
	SD	0.00295278	0.00326202

## Sheet: Figure S5
Supplementary Figure 5
relative expression levels
FTL9		WT	FTL9-O#1	FTL9-O#2	FTL9-O#3
	replicate 1	1.0457	10.434	18.5081	8.9549
	replicate 2	1	11.3108	18.5395	10.1308
	replicate 3	0.948442	12.5331	18.5103	10.4867
	Mean	0.998048	11.426	18.5193	9.85746
	SD	0.0486594	1.05428	0.0174969	0.801639

## Sheet: Figure S6
Supplementary Figure 6
relative expression levels
FT1		WT	FTL9-O#1	FTL9-O#2	FTL9-O#3
	replicate 1	1.00474	1.37326	1.39465	1.36439
	replicate 2	1	0.927864	0.99283	0.957439
	replicate 3	0.99872	1.00785	1.70819	1.39941
	Mean	1.00115	1.10299	1.36522	1.24041
	SD	0.00316913	0.237452	0.358588	0.245685

[truncated: 6 more sheets: Figure S8, Figure S9, Figure S10, Figure S11, Figure S13, Figure S14]
